# Supplementary material for: Low-Voltage Area Ablation in Addition to Pulmonary Vein Isolation in Patients with Atrial Fibrillation: A Systematic Review and Meta-Analysis
Source: J Clin Med. 2024 Aug 3;13(15):4541. doi: 10.3390/jcm13154541 (PMC11313645; doi:10.3390/jcm13154541)
Supplement: Supplementary file 1 [file jcm-13-04541-s001.zip]

Archive with 14 entries (14 files):
- PRISMA_2020_checklist_meta.pdf
- Supplementary_Figure_1.PNG
- Supplementary_Figure_10.png
- Supplementary_Figure_11.png
- Supplementary_Figure_12.png
- Supplementary_Figure_2.png
- Supplementary_Figure_3.png
- Supplementary_Figure_4.png
- Supplementary_Figure_5.png
- Supplementary_Figure_6.png
- Supplementary_Figure_7.png
- Supplementary_Figure_8.png
- Supplementary_Figure_9.png
- SUPPLEMENTARY_META.pdf
